# Supplementary material for: Wound Fluid from Breast Cancer Patients Undergoing Intraoperative Radiotherapy Exhibits an Altered Cytokine Profile and Impairs Mesenchymal Stromal Cell Function
Source: Cancers (Basel). 2021 Apr 29;13(9):2140. doi: 10.3390/cancers13092140 (PMC8124792; doi:10.3390/cancers13092140)
Supplement: Supplementary file 1 [file cancers-13-02140-s001.zip]

Archive with 1 entries (1 files):
- cancers-1153921-supplementary.pdf
